# Supplementary material for: CD46 Genetic Variability and HIV-1 Infection Susceptibility
Source: Cells. 2021 Nov 9;10(11):3094. doi: 10.3390/cells10113094 (PMC8622916; doi:10.3390/cells10113094)
Supplement: Supplementary file 1 [file cells-10-03094-s001.zip]

Archive with 1 entries (1 files):
- cells-1418718 supplementary.pdf
